# Supplementary material for: SPOt: A novel and streamlined microarray platform for observing cellular tRNA levels
Source: PLoS One. 2017 May 17;12(5):e0177939. doi: 10.1371/journal.pone.0177939 (PMC5435355; doi:10.1371/journal.pone.0177939)
Supplement: S1 File — (XLS) [file pone.0177939.s001.xls]

## Sheet: probe layout and sequence
	#1	#2	#3	#4	#5	#6	#7	#8	#9	#10	#11	#12	#13	#14	#15	#16	#17	#18	#19	#20	#21	#22	#23	#24	#25	#26	#27	#28	#29	#30	#31	#32			probe #	probe sequence
#1		33		17		1		37		34		18		2		38		35		19		3		39		36		20		4		40		E. coli tRNA Ala (GGC)	1	TGGTGGAGCTAAGCGGGATCGAACCGCTGACCTCTTGCATGCCATGCAAGCGCTCTCCCAGCTGAGCTAT
#2	37		21		5		33		38		22		6		34		39		23		7		35		40		24		8		36			E. coli tRNA Ala (TGC)	2	GATCGAACCGCAGACCTCCTTGGTGGAGCTATGCGGGCGTGCAAAGCAGGCGCTCTCCCAGCTGAGCTAT
#3		17		1		37		21		18		2		38		22		19		3		39		23		20		4		40		24		E. coli tRNA Arg (ACG)	3	TTCGAACCTCCGACCGCTCGTGGTGCATCCGGGAGGAGTTCGTAGCCGAGTACTCTATCCAGCTGAGCTA
#4	21		5		33		17		22		6		34		18		23		7		35		19		24		8		36		20			E. coli tRNA Arg (CCG)	4	TTCGAACCTGAGACCTCTGCTGGCGCGCCCGACAGGACTCCGGAGGGCAGCGCTCTATCCAGCTGAGCTA
#5		1		37		21		5		2		38		22		6		3		39		23		7		4		40		24		8		E. coli tRNA Arg (CCT)	5	TGGTGTCCCCTGCAGGAATCGAACCTGCAATTAGCCCTTAGGAGGGGCTCGTTATATCCATTTAACTAAG
#6	5		33		17		1		6		34		18		2		7		35		19		3		8		36		20		4			E. coli tRNA Arg (TCT)	6	TGGCGCGCCCTGCAGGATTCGAACCTGCGGCCCACGACTTAGAAGGTCGTTGCTCTATCCAACTGAGCTA
#7		37		21		5		33		38		22		6		34		39		23		7		35		40		24		8		36		E. coli tRNA Asn (GTT)	7	TGGCTCCTCTGACTGGACTCGAACCAGTGACATACGGATTAACAGTCCGCCGTTCTACCGACTGAACTAC
#8	33		17		1		37		34		18		2		38		35		19		3		39		36		20		4		40			E. coli tRNA Asp (GTC)	8	TGGCGGAACGGACGGGACTCGAACCCGCGACCCCCTGCGTGACAGGCAGGTATTCTAACCGACTGAACTA
#9		21		5		33		17		22		6		34		18		23		7		35		19		24		8		36		20		E. coli tRNA Cys (GCA)	9	TGGAGGCGCGTTCCGGAGTCGAACCGGACTAGACGGATTTGCAATCCGCTACATAACCGCTTTGTTAACG
#10	17		1		37		21		18		2		38		22		19		3		39		23		20		4		40		24			E. coli tRNA Gln (CTG)	10	TGGCTGGGGTACGAGGATTCGAACCTCGGAATGCCGGAATCAGAATCCGGTGCCTTACCGCTTGGCGATA
#11		5		33		17		1		6		34		18		2		7		35		19		3		8		36		20		4		E. coli tRNA Gln (TTG)	11	TGGCTGGGGTACCTGGATTCGAACCAGGGAATGCCGGTATCAAAAACCGGTGCCTTACCGCTTGGCGATA
#12	1		37		21		5		2		38		22		6		3		39		23		7		4		40		24		8			E. coli tRNA Glu (TTC)	12	TGGCGTCCCCTAGGGGATTCGAACCCCTGTTACCGCCGTGAAAGGGCGGTGTCCTGGGCCTCTAGACGAA
#13		41		25		9		X		42		26		10		X		X		27		11		X		X		28		12		X		E. coli tRNA Gly (CCC)	13	TGGAGCGGGCGAAGGGAATCGAACCCTCGTATAGAGCTTGGGAAGCTCTCGTTCTACCATTGAACTACGC
#14	X		29		13		41		X		30		14		42		X		31		15		X		X		32		16		X			E. coli tRNA Gly (GCC)	14	TGGAGCGGGAAACGAGACTCGAACTCGCGACCCCGACCTTGGCAAGGTCGTGCTCTACCAACTGAGCTAT
#15		25		9		X		29		26		10		X		30		27		11		X		31		28		12		X		32		E. coli tRNA Gly (TCC)	15	TGGAGCGGGCAGCGGGAATCGAACCCGCATCATCAGCTTGGAAGGCTGAGGTAATAGCCATTATACGATG
#16	29		13		41		25		30		14		42		26		31		15		X		27		32		16		X		28			E. coli tRNA His (GTG)	16	TGGGGTGGCTAATGGGATTCGAACCCACGACAACTGGAATCACAATCCAGGGCTCTACCAACTGAGCTAT
#17		9		X		29		13		10		X		30		14		11		X		31		15		12		X		32		16		E. coli tRNA Ile (GAT)	17	TGGTAGGCCTGAGTGGACTTGAACCACCGACCTCACCCTTATCAGGGGTGCGCTCTAACCACCTGAGCTA
#18	13		41		25		9		14		42		26		10		15		X		27		11		16		X		28		12			E. coli tRNA Leu (CAA)	18	TGGTGCCGAAGGCCGGACTCGAACCGGCACGTATTTCTACGGTTGATTTTGAATCAACTGCGTCTACCGA
#19		X		29		13		41		X		30		14		42		X		31		15		X		X		32		16		X		E. coli tRNA Leu (CAG)	19	TGGTGCGAGGGGGGGGACTTGAACCCCCACGTCCGTAAGRACACTAACACCTGAAGCTAGCGCGTCTACC
#20	41		25		9		X		42		26		10		X		X		27		11		X		X		28		12		X			E. coli tRNA Leu (GAG)	20	TGGTACCGAGGACGGGACTTGAACCCGTAAGCCCTATTGGGCACTACCACCTCAAGGTAGCGTGTCTACC
#21		29		13		41		25		30		14		42		26		31		15		X		27		32		16		X		28		E. coli tRNA Leu (TAA)	21	TGGTACCCGGAGCGGGACTTGAACCCGCACAGCGCGAACGCCGAGGGATTTTAAATCCCTTGTGTCTACC
#22	25		9		X		29		26		10		X		30		27		11		X		31		28		12		X		32			E. coli tRNA Leu (TAG)	22	TGGTGCGGGAGGCGAGACTTGAACTCGCACACCTTGCGGCGCCAGAACCTAAATCTGGTGCGTCTACCAA
#23		13		41		25		9		14		42		26		10		15		X		27		11		16		X		28		12		E. coli tRNA Lys (TTT)	23	TGGTGGGTCGTGCAGGATTCGAACCTGCGACCAATTGATTAAAAGTCAACTGCTCTACCAACTGAGCTAA
#24	9		X		29		13		10		X		30		14		11		X		31		15		12		X		32		16			E. coli tRNA Met (CAT) i	24	TGGTTGCGGGGGCCGGATTTGAACCGACGAYCTTCGGGTTATGAGCCCGACGAGCTACCAGGCTGCTCCA
																																		E. coli tRNA Met (CAT) e1	25	TGGTGGCCCYTGCTGGACTTGAACCAGCGACCAAGCGATTATGAGTCGCCTGCTCTAACCACTGAGCTAA
																																		E. coli tRNA Met (CAT) e2	26	TGGTGGCTACGACGGGATTCGAACCTGTGACCCCATCATTATGAGTGATGTGCTCTAACCAACTGAGCTA
																																		E. coli tRNA Phe (GAA)	27	TGGTGCCCGGACTCGGAATCGAACCAAGGACACGGGGATTTTCAATCCCCTGCTCTACCGACTGAGCTAT
																																		E. coli tRNA Pro (CGG)	28	TGGTCGGTGATAGAGGATTCGAACCTCCGACCCCTTCGTCCCGAACGAAGTGCGCTACCAGGCTGCGCCA
																																		E. coli tRNA Pro (GGG)	29	TGGTCGGCACGAGAGGATTTGAACCTCCGACCCCCGACACCCCATGACGGTGCGCTACCAGGCTGCGCTA
																																		E. coli tRNA Pro (TGG)	30	TGGTCGGCGAGAGAGGATTCGAACCTCCGACCCACTGGTCCCAAACCAGTTGCGCTACCAAGCTGCGCTA
																																		E. coli tRNA SeC(p) (TCA)	31	GGAAGATCACAGGAGTCGAACCTGCCCGGGACCGCTGGCGGCCCCAACTGGATTTGAAGTCCAGCCGCCT
																																		E. coli tRNA Ser (CGA)	32	TGGCGGAGAGAGGGGGATTTGAACCCCCGGTAGAGTTGCCCCTACTCCGGTTTTCGAGACCGGTCCGTTC
																																		E. coli tRNA Ser (GCT)	33	TGGCGGTGAGGCGGGGATTCGAACCCCGGATGCAGCTTTTGACCGCATACTCCCTTAGCAGGGGAGCGCC
																																		E. coli tRNA Ser (GGA)	34	TGGCGGTGAGGGGGGGATTCGAACCCCCGATACGTTGCCGTATACACACTTTCCAGGCGTGCTCCTTCAG
																																		E. coli tRNA Ser (TGA)	35	TGGCGGAAGCGCAGAGATTCGAACTCTGGAACCCTTTCGGGTCGCCGGTTTTCAAGACCGGTGCCTTCAA
																																		E. coli tRNA Thr (CGT)	36	TGGTGCCGATAATAGGAGTCGAACCTACGACCTTCGCATTACGAATGCGCTGCTCTACCAACTGAGCTAT
																																		E. coli tRNA Thr (GGT)	37	TGGTGCTGATASSCAGAKTCGAACTGSSGACCTCACCCTTACCAAGGGTGCGCTCTACCAACTGAGCCAT
																																		E. coli tRNA Thr (TGT)	38	TGGTGCCGACTACCGGAATCGAACTGGTGACCTACTGATTACAAGTCAGTTGCTCTACCTACTGAGCTAA
																																		E. coli tRNA Trp (CCA)	39	TGGCAGGGGCGGAGAGACTCGAACTCCCAACACCCGGTTTTGGAGACCGGTGCTCTACCAATTGAACTAC
																																		E. coli tRNA Tyr (GTA)	40	TGGTGGTGGGGGAAGGATTCGAACCTTCGAAGTCKRTGACGGCAGATTTACAGTCTGCTCCCTTTGGCCG
																																		E. coli tRNA Val (GAC)	41	TGGTGCGTYCAAKTGGACTCGAACCAMCGACCCCCACCATGTCAAGGTGGTGCTCTAACCAACTGAGCTA
																																		E. coli tRNA Val (TAC)	42	TGGTGGGTGATGACGGGATCGAACCGCCGACCCCCTCCTTGTAAGGGAGGTGCTCTCCCAGCTGAGCTAA
