# Supplementary material for: SPOt: A novel and streamlined microarray platform for observing cellular tRNA levels
Source: PLoS One. 2017 May 17;12(5):e0177939. doi: 10.1371/journal.pone.0177939 (PMC5435355; doi:10.1371/journal.pone.0177939)
Supplement: S3 File — (XLSX) [file pone.0177939.s003.xlsx]

## Sheet: Sheet1
	control	control	control	gel purified class I tRNA	Lys (TTT)	Thr (CGT)	Cys (GCA)	Leu (CAG)	0.0025	0.005	0.01	1	free	polysomal
	figure 4				figure 6				figure 7B				figure 8
E. coli tRNA Ala (GGC)	46.2668	57.9621	54.0937	57.4131	56.0206	57.961	54.7533	59.8892	32.3664	35.772	44.7404	50	56.4006	54.8332
E. coli tRNA Ala (TGC)	44.3525	32.1448	51.3092	59.3689	41.2282	42.7069	51.3218	55.1353	24.4306	24.8233	36.4863	42.9	23.4883	45.489
E. coli tRNA Arg (ACG)	43.1785	29.4585	43.2252	56.3806	36.0656	40.0573	36.1515	41.8757	40.8948	38.2397	37.1106	43.1	6.54342	25.1815
E. coli tRNA Arg (CCG)	6.06667	8.06012	3.83966	7.84003	7.35251	16.5436	6.45416	6.83358	8.50096	9.84412	5.98876	8.1	12.0025	7.79982
E. coli tRNA Arg (CCT)	5.32724	8.52167	4.72132	3.87566	7.23389	10.7434	5.41463	8.28118	7.1044	4.98304	4.7501	3.2	6.64991	14.2077
E. coli tRNA Arg (TCT)	9.82016	9.37924	7.85536	9.08446	21.6293	13.432	9.52576	10.8226	10.2514	11.0592	3.23558	5.2	6.95511	8.8015
E. coli tRNA Asn (GTT)	29.5496	28.9211	24.3918	41.6472	26.0565	22.1767	18.4946	27.2326	37.7191	40.1876	24.3492	23.7	33.3063	36.027
E. coli tRNA Asp (GTC)	35.9276	29.5112	32.1713	41.981	41.2176	36.6335	37.326	40.2982	31.6683	34.2029	31.8042	32.4	23.3999	49.8142
E. coli tRNA Cys (GCA)	18.4254	17.2358	18.4005	16.1693	11.9443	9.70247	63.6269	10.4234	26.3713	22.5087	18.8559	15.9	17.2114	10.7101
E. coli tRNA Gln (CTG)	25.9651	27.0208	24.2686	24.0346	20.1104	21.1383	22.1426	16.3306	33.3859	36.5569	26.4844	20.2	40.2333	20.6527
E. coli tRNA Gln (TTG)	22.2903	24.9685	23.532	29.3682	15.6497	11.3205	20.2347	17.0591	20.523	29.6361	29.0616	21.5	38.2776	19.0589
E. coli tRNA Glu (TTC)	40.8154	44.4287	39.524	42.1322	26.7174	23.5624	36.3187	26.2626	23.6222	17.1366	30.3257	41.2	22.4277	48.7244
E. coli tRNA Gly (CCC)	12.0226	7.91849	7.80822	9.67292	8.60181	7.32158	11.4196	6.63324	14.0122	10.9536	13.8308	7.5	20.1699	9.10913
E. coli tRNA Gly (GCC)	44.0473	47.9611	54.8598	49.7517	38.4259	35.0407	40.7106	30.3589	29.3985	21.6704	43.1158	45.9	21.214	37.4509
E. coli tRNA Gly (TCC)	13.9273	15.2616	8.48591	18.7739	5.98122	6.17349	7.27129	6.24223	12.5444	15.5332	7.94696	6	23.425	10.2023
E. coli tRNA His (GTG)	21.156	19.6198	14.9175	24.6051	12.2959	9.64631	16.2795	13.7277	17.6981	19.0334	19.2295	11.3	44.1329	27.0162
E. coli tRNA Ile (GAT)	27.9475	31.4499	28.0662	41.2674	33.8368	30.207	31.2107	34.0837	34.8867	38.8661	39.5843	34	59.3629	28.6586
E. coli tRNA Leu (CAA)	9.61051	11.7567	9.30184	12.4453	14.1029	15.3276	9.86263	13.4681	28.0562	24.3606	13.2871	8.2	6.35866	4.80442
E. coli tRNA Leu (CAG)	43.2199	47.9557	50.4165	4.60742	48.0906	50.5023	43.5952	126.905	31.0984	32.3319	42.1936	47.3	30.6236	45.926
E. coli tRNA Leu (GAG)	14.5418	12.0446	13.0886	5.57633	14.481	15.7762	12.9857	12.6354	32.5558	34.6931	51.2206	105.7	11.4566	15.9706
E. coli tRNA Leu (TAA)	17.0335	19.2183	10.3457	2.85404	13.3734	14.9591	11.9165	15.0553	27.0441	22.1731	16.8815	10.4	13.2515	11.7743
E. coli tRNA Leu (TAG)	7.58517	7.25072	7.72456	7.21118	11.293	11.3418	8.22378	13.6198	24.4341	22.1879	10.9499	8.4	18.3933	7.6038
E. coli tRNA Lys (TTT)	33.8514	35.0835	36.7134	43.3903	91.9304	35.8702	30.3806	40.9314	32.478	31.4453	33.9882	29.8	50.6546	38.7689
E. coli tRNA Met (CAT) e1	8.84149	6.89116	6.06421	7.75889	7.06631	5.93561	7.29601	3.5932	11.8344	8.37406	10.8332	5.7	21.8961	13.1849
E. coli tRNA Met (CAT) e2	24.8767	33.7999	43.325	37.0888	34.6284	34.1	38.5868	29.1882	32.2226	27.8398	35.0301	30.5	3.04561	12.6033
E. coli tRNA Met (CAT) i	37.3875	27.3317	19.1332	30.4885	23.2095	21.7025	20.924	22.6193	32.535	33.476	24.3484	21	28.134	48.402
E. coli tRNA Phe (GAA)	28.7581	33.0847	32.4254	33.7109	19.5152	22.2658	23.8314	21.9561	23.9973	21.3221	25.7991	26.3	26.6041	20.4182
E. coli tRNA Pro (CGG)	33.7909	34.5921	33.8024	38.2597	24.9056	21.1528	35.7443	29.7347	22.0937	27.7615	31.1861	30.3	24.7217	29.0539
E. coli tRNA Pro (GGG)	31.5525	27.0328	33.7608	26.9404	27.2522	21.8748	28.9996	19.0048	20.7033	17.9377	23.6078	23.3	15.8204	28.1824
E. coli tRNA Pro (TGG)	30.3471	29.2567	42.5646	35.4758	30.8977	23.511	31.3791	23.3571	22.3617	27.2001	30.9872	34.6	21.3835	24.5394
E. coli tRNA SeC(p) (TCA)	0	1.92344	0.225155	0	0	0.348728	0	1.71889	0	0.48925	0	1	2.22626	3.77555
E. coli tRNA Ser (CGA)	4.98391	5.28464	3.67887	1.62034	2.49719	2.75213	5.80152	4.92703	1.45232	2.20407	0	2.4	7.19537	8.62334
E. coli tRNA Ser (GCT)	17.3948	22.4315	13.3009	1.39116	19.3534	18.5945	16.9774	21.9376	21.8554	20.8802	25.1842	20.9	26.6267	25.8027
E. coli tRNA Ser (GGA)	18.026	20.3309	18.3255	0.497977	18.8451	18.6254	18.5922	19.6341	30.1917	30.0443	17.3881	20.2	52.5888	23.5391
E. coli tRNA Ser (TGA)	15.2214	15.7766	12.517	3.23673	19.6734	16.6726	13.2306	18.2429	21.9827	21.6665	18.1172	15.7	27.4845	14.3173
E. coli tRNA Thr (CGT)	8.76128	7.31851	15.0197	7.32315	14.0094	116.369	13.4646	13.3307	14.7934	17.1501	7.75841	10.4	4.6405	8.18274
E. coli tRNA Thr (GGT)	17.1768	21.0635	18.1815	23.9199	21.6026	21.1256	21.627	21.8952	26.7626	23.3403	23.1875	15.6	14.4241	32.6227
E. coli tRNA Thr (TGT)	13.5478	15.9769	12.2666	21.7244	16.3019	16.5479	14.8468	14.5752	20.812	20.8214	17.0419	10.2	4.96642	17.6
E. coli tRNA Trp (CCA)	13.0081	12.5465	14.0571	16.2583	18.0476	15.8115	13.412	19.9209	20.4651	25.3152	17.3836	14.6	32.4378	13.5891
E. coli tRNA Tyr (GTA)	31.4105	32.6663	20.6155	12.5849	27.3496	27.4073	26.0198	21.691	25.3711	28.97	29.5639	25.4	56.5491	28.6125
E. coli tRNA Val (GAC)	23.7684	16.5576	20.0078	20.751	17.3994	15.1792	20.4467	17.0081	26.1281	22.9302	26.8024	13	5.75801	21.0425
E. coli tRNA Val (TAC)	68.2189	63.0018	71.6677	71.5186	53.8068	41.8799	63.1995	41.5599	43.3907	44.0733	50.3501	56	37.558	47.3234
